# Supplementary material for: Genome-Wide Identification of Kiwifruit SGR Family Members and Functional Characterization of SGR2 Protein for Chlorophyll Degradation
Source: Int J Mol Sci. 2023 Jan 19;24(3):1993. doi: 10.3390/ijms24031993 (PMC9917040; doi:10.3390/ijms24031993)
Supplement: Supplementary file 1 [file ijms-24-01993-s001.zip]

Archive with 10 entries (10 files):
- Figure S1.pdf
- Figure S2.pdf
- Figure S3.pdf
- Figure S4.pdf
- Figure S5.pdf
- Figure S6.pdf
- Supplementary captions.pdf
- Table S1.xlsx
- Table S2.xlsx
- Table S3.xlsx
