# Supplementary material for: Genome-Wide Identification of Kiwifruit SGR Family Members and Functional Characterization of SGR2 Protein for Chlorophyll Degradation
Source: Int J Mol Sci. 2023 Jan 19;24(3):1993. doi: 10.3390/ijms24031993 (PMC9917040; doi:10.3390/ijms24031993)
Supplement: Supplementary file 1 [file ijms-24-01993-s001.zip › Table S1.xlsx]

## Sheet: Sheet1
Gene Name	Gene ID	Best hit in AT	Chr	Start	End	Strands	AA num	MW (kDa)	pI	GRAVY
AcSGR2	Acc28873	AtSGR2	LG25	14575283	14578177	+	276	31.44	8.56	-0.363
AcSGR1.1	Acc19958	AtSGR1	LG18	3666288	3669307	-	268	30.64	8.05	-0.338
AcSGR1.2	Acc15739	AtSGR1	LG14	5185044	5188174	+	238	26.65	9.51	-0.174
AcSGRL1	Acc24073	AtSGRL	LG21	8764557	8768406	-	261	29.4	8.07	-0.21
AcSGRL2	Acc05012	AtSGRL	LG4	8511237	8515382	+	262	29.52	8.21	-0.092
AeSGR2	DTZ79_25g06950	AtSGR2	LG25	16239477	16242364	+	247	28.12	8.57	-0.463
AeSGR1.1	DTZ79_18g02940	AtSGR1	LG18	4266083	4269110	+	237	27.31	7.82	-0.228
AeSGRL2	DTZ79_04g06930	AtSGRL	LG04	8526781	8530591	+	290	32.79	6.67	-0.228
AeSGRL1	DTZ79_21g08070	AtSGRL	LG21	9833646	9837613	-	260	29.3	8.15	-0.198
AeSGR1.2	DTZ79_14g05300	AtSGR1	LG14	6207804	6211930	+	212	23.91	8.88	-0.504
