# Supplementary material for: Genome-Wide Identification of Kiwifruit SGR Family Members and Functional Characterization of SGR2 Protein for Chlorophyll Degradation
Source: Int J Mol Sci. 2023 Jan 19;24(3):1993. doi: 10.3390/ijms24031993 (PMC9917040; doi:10.3390/ijms24031993)
Supplement: Supplementary file 1 [file ijms-24-01993-s001.zip › Table S2.xlsx]

## Sheet: Sheet1
Seq_1	Seq_2	Ka	Ks	Ka/Ks	MYA
AcSGRL1	AcSGRL2	0.0525926	0.240126	0.219021	35.4168
AcSGR1.2	AcSGR1.1	0.0909612	0.264707	0.34363	39.0423
AcSGR1.2	AcSGR2	0.177889	0.789754	0.225246	116.483
AcSGR1.1	AcSGR2	0.179852	0.717789	0.250564	105.869
AeSGRL2	AeSGRL1	0.052851	0.240384	0.21986	35.4549
AeSGR1.2	AeSGR2	0.32909	0.961262	0.342352	141.779
AeSGRL2	AcSGRL2	0.0167769	0.0277938	0.603619	4.09938
AeSGR1.2	AcSGR1.2	0.192127	0.333398	0.576267	49.1738
AeSGRL1	AcSGRL1	0.013512	0.0166135	0.813313	2.45037
AeSGR1.2	AcSGR1.1	0.158451	0.387029	0.409403	57.084
AeSGR2	AcSGR1.2	0.184725	0.814607	0.226766	120.149
AeSGR2	AcSGR1.1	0.183788	0.806783	0.227804	118.995
AeSGR2	AcSGR2	0.0166771	0.0866347	0.192499	12.778
