# Supplementary material for: Genome-Wide Identification of Kiwifruit SGR Family Members and Functional Characterization of SGR2 Protein for Chlorophyll Degradation
Source: Int J Mol Sci. 2023 Jan 19;24(3):1993. doi: 10.3390/ijms24031993 (PMC9917040; doi:10.3390/ijms24031993)
Supplement: Supplementary file 1 [file ijms-24-01993-s001.zip › Table S3.xlsx]

## Sheet: RT-qRCR
Name	Sequence
YG-ACC08081-P1	GCAGGAATCCATGAGACTACC
YG-ACC08081-P2	GTCTGCTATACCAGGGAACAT
YG-ACC05012-P1	CTTTGTTTTtcagGCTGCACAGC
YG-ACC05012-P2	GCTGTTAAGTCACAGTGGGAGAG
YG-ACC15739-P1	CAACTCTCAGTTACAGGGGTGGTAC
YG-ACC15739-P2	CCAGCACACAAATCCAATAGAAAGTGAC
YG-ACC19958-P1	CAACTCTCAGTTACAGGGGTGGTAC
YG-ACC19958-P2	CACAAATCCAATAGGAAGTGACCACCAC
YG-ACC24073-P1	CGATACCCTTGTTTTCCAGGCTG
YG-ACC24073-P2	GTCACAGTGGGAGAGGGTGTAG
YG-ACC28873-P1	GCATCAATCTTTAATCcctGTTGCTCG
YG-ACC28873-P2	GGTCACATCACTGTGTGTGAGTGTG
YG-DTZ79-07g10460-P1	CAACTGGTTTGTATTGTACTGGATTCTGGTG
YG-DTZ79-07g10460-P2	CTGTTAGATCACGGCCAGCAAG
YG-DTZ79_04g06930-p1	CTTTGTTTTTCAGGCTGCACAGC
YG-DTZ79_04g06930-p2	CTGTTAAGTCACAGTGGGAGAGG
YG-DTZ79_14g05300-P1	CAACTCTCAGTTACAGGGGTGGTAC
YG-DTZ79_14g05300-P2	CCATTGATTCTTGCAATTAAAGTGACCAC
YG-DTZ79_18g02940-P1	GAGCTCCCTGTGGAGTCACTG
YG-DTZ79_18g02940-P2	CCAGTTGCTTAAAGTGGCTTCCTC
YG-DTZ79_21g08070-p1	GATACCCTTGTTTTCCAGGCTGC
YG-DTZ79_21g08070-p2	CTGTTAAGTCACAGTGTGAGAGG
YG-DTZ79_25g06950-P1	GCATCAATCTTTCATCCCTGTTGCTAG
YG-DTZ79_25g06950-P2	GGTCACATCACTGTGTGTGAGTGTG

## Sheet: Gene cloning
Name	Sequence
ACC28873-P1	GTCTGATATTGGGGATGGGTACTCTGAC
ACC28873-P2	caatcaaagtgTCCCACCAGATCTTC

## Sheet: Homologous recombination
Name	Sequence
EGFP-F	CATTTACAATTACGGATCCatggtgagcaagggcgagGAG
EGFP-R	CAGGACTCTAGGGACTAGTcttgtccagctcgtccatgccgtg
ACC28873-EGFP-P1	TTACAATTACGGATCATGGGTACTCTGACCCCTCC
ACC28873-EGFP-P2	tgctcaccatGGATCCaagtgTCCCACCAGATCTTCC
